# Supplementary material for: Electrode Size and Placement for Surface EMG Bipolar Detection from the Brachioradialis Muscle: A Scoping Review
Source: Sensors (Basel). 2021 Nov 3;21(21):7322. doi: 10.3390/s21217322 (PMC8587451; doi:10.3390/s21217322)
Supplement: Supplementary file 1 [file sensors-21-07322-s001.zip]

Archive with 1 entries (1 files):
- sensors-1423382-supplementary.pdf
